# Supplementary material for: Second-Shell Basic Residues Expand the Two-Metal-Ion Architecture of DNA and RNA Processing Enzymes
Source: Structure. 2018 Jan 2;26(1):40–50.e2. doi: 10.1016/j.str.2017.11.008 (PMC5758106; doi:10.1016/j.str.2017.11.008)
Supplement: Table S1. DNA/RNA Processing Enzymes Adopting a Group II Intron-like Architecture of the Active Site, Related to Table 1 [file mmc2.xlsx]

## Sheet: Sheet1
Table S1. DNA/RNA processing enzymes adopting a group II intron-like architecture of the active site (Related to Table 1).
	Enzyme (Organism)	PDB id	Resolution (Å)	Enzymatic Classification (E.C.)	K1	d1 (Å)a	d-ac (Å)b	mutant	functional defect	K2	d2 (Å)a	d-sub(Å)c	mutant	functional defect
	BglI (B. subtilis)	1DMU (Newman et al., 1998)	2.2	3.1.21.4	Arg118	7.51	via Pro115 (2.93 Å)	n.a.	n.a.	Lys144	4.31	3.24	n.a.	n.a.
	EcoRI (E. coli)	1QPSe	2.5	3.1.21.4	His114	6.23	via Lys113 of PD-(D/E)-XK motif (4.61 Å)	H114Y/F/S/T; H114P (Flores et al., 1995)	Lost substrate specificity; impaired activity	Lys148	11.5	2.85	computational model (Sen and Nilsson, 1999)	Reduced stability
	PvuII (P. vulgaris)	1F0O (Horton and Cheng, 2000)	2.5	3.1.21.4	Lys70	4.31	3.81	K70A (Nastri et al., 1997)	No activity	Lys93	7.84	3.42	n.a.	n.a.
	EcoRV (E. coli)	1STX, 1EO3 (Horton et al., 2000; Horton and Perona, 2004)	2.10/2.00	3.1.21.4	Arg49	5.13	3.81	n.a.	n.a.	Lys119	18.15	3.05	K119A (Wenz et al., 1996)	Reduced activity and reduced DNA binding affinity
										Lys173	9.39	7.05	n.a.	n.a.
	MspI (Moraxella sp.)	1SA3 (Xu et al., 2004)	1.95	3.1.21.4	Na+	xf	2.67	n.a.	n.a.	Lys97	xf	via H2O (2.95 Å)	n.a.	n.a.
					Lys32	xf	7.87	n.a.	n.a.
	BpuSI (B. pumilus)	3S1S (Shen et al., 2011)	2.35	3.1.21.4	His26	4.19	3.36	n.a.	n.a.	Lys856	12.96	xf	n.a.	n.a.
	DpnI (S. pneumoniae)	4KYW (Mierzejewska et al., 2014)	2.35	3.1.21.4	His44	8	3.28	n.a.	n.a.	Arg135	13.78	2.88	R135A (Mierzejewska et al., 2014)	Reduced DNA cleavage
	FokI (P. okeanokoites)	1FOK (Wah et al., 1997)	2.8	3.1.21.4	His442	xf	3.11	n.a.	n.a.	Arg447	xf	xf	n.a.	n.a.
										Arg487	xf	xf	R487A (Bitinaite et al., 1998)	No activity
	NaeI (L. aerocolonigenes)	1IAW (Huai et al., 2001)	2.4	3.1.21.4	His74	xf	4.23	n.a.	n.a.	Lys59	xf	3.58	n.a.	n.a.
	NgoMIV (N. gonorrhoeae)	1FIU (Deibert et al., 2000)	1.6	3.1.21.4	(Lys187)g	-	-	-	-	Arg102	12.12	5.16	n.a.	n.a.
	SfiI (S. fimbriatus)	2EZV (Vanamee et al., 2005)	2.4	3.1.21.4	(Lys102)g	-	-	-	-	Arg218	9.78	3.3	n.a.	n.a.
	SgrAI (S. griseus)	3DVO (Dunten et al., 2008)	1.89	3.1.21.4	(Lys242)g	-	-	-	-	Arg152	6.29	2.83	n.a.	n.a.
	I-DmoI (D. mucosus) (non-coding strand cleavage)	4UNA (Molina et al., 2015)	2.3	3.1.-.-	Lys120	3.87	3.11	K120M	decreased activity of non-coding strand cleavage	Lys130	10.39	3.27	n.a.	n.a.
	I-DmoI (D. mucosus) (coding strand cleavage)	4UNB (Molina et al., 2015)	2.55	3.1.-.-	not present	-	-	-	-	Lys43	11.55	3.23	n.a.	n.a.
	FluB, endonuclease PA subunit (Influenza B virus)	5FML (Thierry et al., 2016)	1.7	2.7.7.48	His41	2.36	2.69	n.a.	n.a.	Arg85	5.18	xf	n.a.	n.a.
					Lys135	7.5	5.05	n.a.	n.a.	Lys138	14.21	xf	n.a.	n.a.
	FluC, endonuclease PA subunit (Influenza C virus)	5D98 (Hengrung et al., 2015)	3.9	2.7.7.48	His41	3.17	2.94	n.a.	n.a.	Arg69	9.68	xf	n.a.	n.a.
					Lys119	4.17	3.05	n.a.	n.a.	Lys122	8.03	xf	n.a.	n.a.
	MutH (H. influenzae)	2AOR (Lee et al., 2005)	2	3.1.21.4	Lys79	4.67	3.51	K79E (Junop et al., 2003)	Reduced DNA binding affinity and no activity	Lys66	7.27	5	n.a.	n.a.
										Lys116	6.9	5.35	K116E (Junop et al., 2003)	Reduced DNA binding affinity and no activity
	Exo-I (H. sapiens)	3QE9 (Orans et al., 2011)	2.51	3.1.11.3	Lys85	5.06	3.55	n.a.	n.a.	Arg92	7.88	3.24	n.a.	n.a.
	Exo-1 (E. coli)	4HCCe	2.96	3.1.11.3	His181	5.62	4.24	H181A (Korada et al., 2013)	Strongly reduced activity	Arg165	11.2	4.28	n.a.	n.a.
	PhoExo-I (P. horikoshii)	4YOY (Miyazono et al., 2015)	1.95	3.1.11.3	Arg142	6.71	2.79	n.a.	n.a.	Lys136	9.65	3.88	n.a.	n.a.
	RNase-H (T. maritima)	3O3H (Rychlik et al., 2010)	2.8	3.1.26.4	Lys47	4.5	3.37	n.a.	n.a.	Lys122	6.78	2.78	n.a.	n.a.
	RNase-H (H. sapiens)	3PUF (Figiel et al., 2011)	3.1	3.1.26.4	Arg186	xf	xf	R186W (Figiel et al., 2011)	Impaired substrate cleavage in vitro and Aicardi-Goutières Syndrome in vivo	Lys69	xf	xf	K69A (Figiel et al., 2011)	Reduced enzymatic activity due to substrate mispositioning
	Cas9, RuvC domain (A. naeslundii)	4OGC (Jinek et al., 2014)	2.8	3.1.-.-	Arg730	5.98	3.63	n.a.	n.a.	Lys711	11.43	xf	n.a.	n.a.
	Cas9, RuvC domain (F. tularensis)	5B2O (Hirano et al., 2016)	1.7	3.1.-.-	Arg1137	6.95	2.61	n.a.	n.a.	Lys1142	21.36	xf	n.a.	n.a.
	Cas9, RuvC domain (S. aureus)	5AXW (Nishimasu et al., 2015)	2.7	3.1.-.-	Arg694	xf	2.87	n.a.	n.a.	Arg686	xf	xf	n.a.	n.a.
	DNA Pol-β (H. sapiens)	1BPY (Sawaya et al., 1997)	2.2	2.7.7.7	Arg183	6.82	2.96h	R183A (Kraynov et al., 2000)	Reduced polymerization activity rate	Arg254	5.42	3.36	R254A (Xiang et al., 2006)	Reduced polymerization activity rate
					Arg149	8.48	2.96h	R149A (Kraynov et al., 2000)	Reduced polymerization activity rate
	DNA Pol-ι (H. sapiens)	2ALZ (Nair et al., 2005)	2.5	2.7.7.7	Lys214	6.29	via H2O (3.70 Å)	n.a.	n.a.	Lys207	6	2.54	n.a.	n.a.
	DNA Pol-κ (H. sapiens)	2OH2e	3.05	2.7.7.7	Lys328	4.07	2.83	n.a.	n.a.	Lys321	8.28	3.3	n.a.	n.a.
	DNA Pol-η (S. cerevisiae)	3MFI (Silverstein et al., 2010)	1.76	2.7.7.7	Lys279	6.65	via H2O (3.99 Å)	K279A (Johnson et al., 2003)	Decreased efficiency	Lys272	4.88	3.21	n.a.	n.a.
	DinB (E. coli)	4IRK (Sharma et al., 2013)	2.32	2.7.7.7	Lys157	7.17	3.61	n.a.	n.a.	Lys150	9.77	2.46	n.a.	n.a.
	Dpo4 (S. solfataricus)	2AGO (Vaisman et al., 2005)	2.85	2.7.7.7	Lys159	3.96	3.31	n.a.	n.a.	Lys152	5.7	4.46	n.a.	n.a.
	Dbh (S. solfataricus)	1IM4 (Zhou et al., 2001)	2.3	2.7.7.7	Lys160	xf	xf	n.a.	n.a.	Lys153	xf	xf	n.a.	n.a.
	Norwalk RdRp (Norwalk virus)	3BSO (Zamyatkin et al., 2008)	1.74	2.7.7.48	Lys374	5.55	4.4	n.a.	n.a.	Arg392	8.29	2.58	n.a.	n.a.
	Sapporo RdRp (Sapporo virus)	2UUWe	2.76	2.7.7.48	Lys380	xf	xf	n.a.	n.a.	Lys394	xf	xf	n.a.	n.a.
	RHDV RdRp (Rabbit haemorragic disease virus)	1KHV (Ng et al., 2002)	2.5	2.7.7.48	Lys387	5.82	5.43	n.a.	n.a.	Lys403	3.96	xf	n.a.	n.a.
	Poliovirus RdRp (Poliovirus)	1RDR (Hansen et al., 1997)	2.4	2.7.7.48	Lys359	12.35	9.48	n.a.	n.a.	Lys375	9.77	xf	n.a.	n.a.
	FMDV RdRp (Foot-and-mouse-disease virus)	2E9T (Ferrer-Orta et al., 2007)	2.6	2.7.7.48	Lys369	10.14	4.8	n.a.	n.a.	Lys387	9.61	2.78	n.a.	n.a.
	HCV RdRp (Hepatitis C virus)	4E78 (Mosley et al., 2012)	2.9	2.7.7.48	Arg222	xf	5.67	n.a.	n.a.	Arg386	xf	2.96	n.a.	n.a.
	Dengue RdRp (Dengue virus)	2J7U (Yap et al., 2007)	1.85	2.7.7.48	Lys689	xf	xf	n.a.	n.a.	Arg729	xf	xf	n.a.	n.a.
	FluA, RdRp polymerase domain (Influenza A virus)	4WSB (Reich et al., 2014)	2.65	2.7.7.48	Arg239 (PB1)	xf	xf	motif F	n.a.	Lys229 (PB1)	xf	xf	motif F	n.a.
					Lys481 (PB1)	xf	xf	motif D	n.a.	Arg658 (PA)	xf	xf	motif G	n.a.
	FluB, RdRp polymerase domain (Influenza B virus)	4WRT (Reich et al., 2014)	2.7	2.7.7.48	Arg239 (PB1)	xf	xf	motif F	n.a.	Lys229 (PB1)	xf	xf	motif F	n.a.
					Lys480 (PB1)	xf	xf	motif D	n.a.	Arg659 (PA)	xf	xf	motif G	n.a.
	FluC, RdRp polymerase domain (Influenza C virus)	5D98 (Hengrung et al., 2015)	3.9	2.7.7.48	Arg241 (PB1)	xf	xf	motif F	n.a.	Lys231 (PB1)	xf	xf	motif F	n.a.
					Lys482 (PB1)	xf	xf	motif D	n.a.	Lys647 (PA)	xf	xf	motif G	n.a.
	LACV RdRp (La Crosse Orthobunyavirus)	5AMQ (Gerlach et al., 2015)	3	2.7.7.48	Arg958	xf	xf	motif F	n.a.	Lys950	xf	xf	motif F	n.a.
					Lys1228	xf	xf	motif D	n.a.	Arg653	xf	xf	motif G	n.a.
	1-Hmu1 (B. virus SPO1)	1U3E (Shen et al., 2004)	2.92	3.1.-.-	Arg89	6.48	3.3	n.a.	n.a.	Arg103	4.75	3.54	n.a.	n.a.
	Cas9, HNH domain (A. naeslundii)	4OGC (Jinek et al., 2014)	2.8	3.1.-.-	(Lys609)g	5.16	2.97	-	-	(Arg607)g	10.07d	9.71	-	-
	Cas9, HNH domain (S. pyogenes)	4CMQ/5F9R (Jiang et al., 2016; Jinek et al., 2014)	3.09/3.40	3.1.-.-	(Lys866)g	xf	4.03	-	-	(Lys862)g	-	-	-	-
	Cas9, HNH domain (F. tularensis)	5B2O (Hirano et al., 2016)	1.7	3.1.-.-	(Lys598)g,i	xf	xi	-	-	(Lys996)g	-	-	-	-
	Cas9, HNH domain (S. aureus)	5AXW (Nishimasu et al., 2015)	2.7	3.1.-.-	(Lys583)g	xf	2.48	-	-	(Lys582)g	-	-	-	-
	NOTES:
a	closest distance between the ion / amino acid corresponding to K1 or K2 and the MA-MB center
b	closest distance between the ion / amino acid corresponding to K1 and the acidic residues that chelate MA-MB
c	closest distance between the ion / amino acid corresponding to K2 and the substrate
d	putative, see main text for details
e	unpublished
f	no substrate or ions in the active site
g	these residues are unlikely to play the same role as K1- or K2-like residues, see text for details
h	distance of acidic residues from K2-like residue (see main text for details)
i	Lys598 is disordered in the structure
n.a.	not available
	REFERENCES:
	Bitinaite, J., Wah, D.A., Aggarwal, A.K., and Schildkraut, I. (1998). FokI dimerization is required for DNA cleavage. Proc Natl Acad Sci U S A 95, 10570-10575.
	Deibert, M., Grazulis, S., Sasnauskas, G., Siksnys, V., and Huber, R. (2000). Structure of the tetrameric restriction endonuclease NgoMIV in complex with cleaved DNA. Nat Struct Biol 7, 792-799.
	Dunten, P.W., Little, E.J., Gregory, M.T., Manohar, V.M., Dalton, M., Hough, D., Bitinaite, J., and Horton, N.C. (2008). The structure of SgrAI bound to DNA; recognition of an 8 base pair target. Nucleic Acids Res 36, 5405-5416.
	Ferrer-Orta, C., Arias, A., Perez-Luque, R., Escarmis, C., Domingo, E., and Verdaguer, N. (2007). Sequential structures provide insights into the fidelity of RNA replication. Proc Natl Acad Sci U S A 104, 9463-9468.
	Figiel, M., Chon, H., Cerritelli, S.M., Cybulska, M., Crouch, R.J., and Nowotny, M. (2011). The structural and biochemical characterization of human RNase H2 complex reveals the molecular basis for substrate recognition and Aicardi-Goutieres syndrome defects. J Biol Chem 286, 10540-10550.
	Flores, H., Osuna, J., Heitman, J., and Soberon, X. (1995). Saturation mutagenesis of His114 of EcoRI reveals relaxed-specificity mutants. Gene 157, 295-301.
	Gerlach, P., Malet, H., Cusack, S., and Reguera, J. (2015). Structural Insights into Bunyavirus Replication and Its Regulation by the vRNA Promoter. Cell 161, 1267-1279.
	Hansen, J.L., Long, A.M., and Schultz, S.C. (1997). Structure of the RNA-dependent RNA polymerase of poliovirus. Structure 5, 1109-1122.
	Hengrung, N., El Omari, K., Martin, I.S., Vreede, F.T., Cusack, S., Rambo, R.P., Vonrhein, C., Bricogne, G., Stuart, D.I., Grimes, J.M., et al. (2015). Crystal structure of the RNA-dependent RNA polymerase from influenza C virus. Nature 527, 114-117.
	Hirano, H., Gootenberg, J.S., Horii, T., Abudayyeh, O.O., Kimura, M., Hsu, P.D., Nakane, T., Ishitani, R., Hatada, I., Zhang, F., et al. (2016). Structure and Engineering of Francisella novicida Cas9. Cell 164, 950-961.
	Horton, J.R., and Cheng, X. (2000). PvuII endonuclease contains two calcium ions in active sites. J Mol Biol 300, 1049-1056.
	Horton, N.C., Connolly, B.A., and Perona, J.J. (2000). Inhibition of EcoRV endonuclease by deoxyribo-3 '-S-phosphorothiolates: A high-resolution X-ray crystallographic study. Journal of the American Chemical Society 122, 3314-3324.
	Horton, N.C., and Perona, J.J. (2004). DNA cleavage by EcoRV endonuclease: two metal ions in three metal ion binding sites. Biochemistry 43, 6841-6857.
	Huai, Q., Colandene, J.D., Topal, M.D., and Ke, H. (2001). Structure of NaeI-DNA complex reveals dual-mode DNA recognition and complete dimer rearrangement. Nat Struct Biol 8, 665-669.
	Jiang, F., Taylor, D.W., Chen, J.S., Kornfeld, J.E., Zhou, K., Thompson, A.J., Nogales, E., and Doudna, J.A. (2016). Structures of a CRISPR-Cas9 R-loop complex primed for DNA cleavage. Science 351, 867-871.
	Jinek, M., Jiang, F., Taylor, D.W., Sternberg, S.H., Kaya, E., Ma, E., Anders, C., Hauer, M., Zhou, K., Lin, S., et al. (2014). Structures of Cas9 endonucleases reveal RNA-mediated conformational activation. Science 343, 1247997.
	Johnson, R.E., Trincao, J., Aggarwal, A.K., Prakash, S., and Prakash, L. (2003). Deoxynucleotide triphosphate binding mode conserved in Y family DNA polymerases. Mol Cell Biol 23, 3008-3012.
	Junop, M.S., Yang, W., Funchain, P., Clendenin, W., and Miller, J.H. (2003). In vitro and in vivo studies of MutS, MutL and MutH mutants: correlation of mismatch repair and DNA recombination. DNA Repair (Amst) 2, 387-405.
	Korada, S.K.C., Johns, T.D., Smith, C.E., Jones, N.D., McCabe, K.A., and Bell, C.E. (2013). Crystal structures of Escherichia coli exonuclease I in complex with single-stranded DNA provide insights into the mechanism of processive digestion. Nucleic Acids Research 41, 5887-5897.
	Kraynov, V.S., Showalter, A.K., Liu, J., Zhong, X., and Tsai, M.D. (2000). DNA polymerase beta: contributions of template-positioning and dNTP triphosphate-binding residues to catalysis and fidelity. Biochemistry 39, 16008-16015.
	Lee, J.Y., Chang, J., Joseph, N., Ghirlando, R., Rao, D.N., and Yang, W. (2005). MutH complexed with hemi- and unmethylated DNAs: coupling base recognition and DNA cleavage. Mol Cell 20, 155-166.
	Mierzejewska, K., Siwek, W., Czapinska, H., Kaus-Drobek, M., Radlinska, M., Skowronek, K., Bujnicki, J.M., Dadlez, M., and Bochtler, M. (2014). Structural basis of the methylation specificity of R.DpnI. Nucleic Acids Res 42, 8745-8754.
	Miyazono, K., Ishino, S., Tsutsumi, K., Ito, T., Ishino, Y., and Tanokura, M. (2015). Structural basis for substrate recognition and processive cleavage mechanisms of the trimeric exonuclease PhoExo I. Nucleic Acids Res 43, 7122-7136.
	Molina, R., Stella, S., Redondo, P., Gomez, H., Marcaida, M.J., Orozco, M., Prieto, J., and Montoya, G. (2015). Visualizing phosphodiester-bond hydrolysis by an endonuclease. Nat Struct Mol Biol 22, 65-72.
	Mosley, R.T., Edwards, T.E., Murakami, E., Lam, A.M., Grice, R.L., Du, J., Sofia, M.J., Furman, P.A., and Otto, M.J. (2012). Structure of hepatitis C virus polymerase in complex with primer-template RNA. J Virol 86, 6503-6511.
	Nair, D.T., Johnson, R.E., Prakash, L., Prakash, S., and Aggarwal, A.K. (2005). Human DNA polymerase iota incorporates dCTP opposite template G via a G.C + Hoogsteen base pair. Structure 13, 1569-1577.
	Nastri, H.G., Evans, P.D., Walker, I.H., and Riggs, P.D. (1997). Catalytic and DNA binding properties of PvuII restriction endonuclease mutants. J Biol Chem 272, 25761-25767.
	Newman, M., Lunnen, K., Wilson, G., Greci, J., Schildkraut, I., and Phillips, S.E. (1998). Crystal structure of restriction endonuclease BglI bound to its interrupted DNA recognition sequence. EMBO J 17, 5466-5476.
	Ng, K.K., Cherney, M.M., Vazquez, A.L., Machin, A., Alonso, J.M., Parra, F., and James, M.N. (2002). Crystal structures of active and inactive conformations of a caliciviral RNA-dependent RNA polymerase. J Biol Chem 277, 1381-1387.
	Nishimasu, H., Cong, L., Yan, W.X., Ran, F.A., Zetsche, B., Li, Y., Kurabayashi, A., Ishitani, R., Zhang, F., and Nureki, O. (2015). Crystal Structure of Staphylococcus aureus Cas9. Cell 162, 1113-1126.
	Orans, J., McSweeney, E.A., Iyer, R.R., Hast, M.A., Hellinga, H.W., Modrich, P., and Beese, L.S. (2011). Structures of human exonuclease 1 DNA complexes suggest a unified mechanism for nuclease family. Cell 145, 212-223.
	Reich, S., Guilligay, D., Pflug, A., Malet, H., Berger, I., Crepin, T., Hart, D., Lunardi, T., Nanao, M., Ruigrok, R.W., et al. (2014). Structural insight into cap-snatching and RNA synthesis by influenza polymerase. Nature 516, 361-366.
	Rychlik, M.P., Chon, H., Cerritelli, S.M., Klimek, P., Crouch, R.J., and Nowotny, M. (2010). Crystal structures of RNase H2 in complex with nucleic acid reveal the mechanism of RNA-DNA junction recognition and cleavage. Mol Cell 40, 658-670.
	Sawaya, M.R., Prasad, R., Wilson, S.H., Kraut, J., and Pelletier, H. (1997). Crystal structures of human DNA polymerase beta complexed with gapped and nicked DNA: evidence for an induced fit mechanism. Biochemistry 36, 11205-11215.
	Sen, S., and Nilsson, L. (1999). Structure, interaction, dynamics and solvent effects on the DNA-EcoRI complex in aqueous solution from molecular dynamics simulation. Biophys J 77, 1782-1800.
	Sharma, A., Kottur, J., Narayanan, N., and Nair, D.T. (2013). A strategically located serine residue is critical for the mutator activity of DNA polymerase IV from Escherichia coli. Nucleic Acids Res 41, 5104-5114.
	Shen, B.W., Landthaler, M., Shub, D.A., and Stoddard, B.L. (2004). DNA binding and cleavage by the HNH homing endonuclease I-HmuI. J Mol Biol 342, 43-56.
	Shen, B.W., Xu, D., Chan, S.H., Zheng, Y., Zhu, Z., Xu, S.Y., and Stoddard, B.L. (2011). Characterization and crystal structure of the type IIG restriction endonuclease RM.BpuSI. Nucleic Acids Res 39, 8223-8236.
	Silverstein, T.D., Johnson, R.E., Jain, R., Prakash, L., Prakash, S., and Aggarwal, A.K. (2010). Structural basis for the suppression of skin cancers by DNA polymerase eta. Nature 465, 1039-1043.
	Thierry, E., Guilligay, D., Kosinski, J., Bock, T., Gaudon, S., Round, A., Pflug, A., Hengrung, N., El Omari, K., Baudin, F., et al. (2016). Influenza Polymerase Can Adopt an Alternative Configuration Involving a Radical Repacking of PB2 Domains. Mol Cell 61, 125-137.
	Vaisman, A., Ling, H., Woodgate, R., and Yang, W. (2005). Fidelity of Dpo4: effect of metal ions, nucleotide selection and pyrophosphorolysis. EMBO J 24, 2957-2967.
	Vanamee, E.S., Viadiu, H., Kucera, R., Dorner, L., Picone, S., Schildkraut, I., and Aggarwal, A.K. (2005). A view of consecutive binding events from structures of tetrameric endonuclease SfiI bound to DNA. EMBO J 24, 4198-4208.
	Wah, D.A., Hirsch, J.A., Dorner, L.F., Schildkraut, I., and Aggarwal, A.K. (1997). Structure of the multimodular endonuclease FokI bound to DNA. Nature 388, 97-100.
	Wenz, C., Jeltsch, A., and Pingoud, A. (1996). Probing the indirect readout of the restriction enzyme EcoRV. Mutational analysis of contacts to the DNA backbone. J Biol Chem 271, 5565-5573.
	Xiang, Y., Oelschlaeger, P., Florian, J., Goodman, M.F., and Warshel, A. (2006). Simulating the effect of DNA polymerase mutations on transition-state energetics and fidelity: evaluating amino acid group contribution and allosteric coupling for ionized residues in human pol beta. Biochemistry 45, 7036-7048.
	Xu, Q.S., Kucera, R.B., Roberts, R.J., and Guo, H.C. (2004). An asymmetric complex of restriction endonuclease MspI on its palindromic DNA recognition site. Structure 12, 1741-1747.
	Yap, T.L., Xu, T., Chen, Y.L., Malet, H., Egloff, M.P., Canard, B., Vasudevan, S.G., and Lescar, J. (2007). Crystal structure of the dengue virus RNA-dependent RNA polymerase catalytic domain at 1.85-angstrom resolution. J Virol 81, 4753-4765.
	Zamyatkin, D.F., Parra, F., Alonso, J.M.M., Harki, D.A., Peterson, B.R., Grochulski, P., and Ng, K.K.S. (2008). Structural insights into mechanisms of catalysis and inhibition in Norwalk virus polymerase. Journal of Biological Chemistry 283, 7705-7712.
	Zhou, B.L., Pata, J.D., and Steitz, T.A. (2001). Crystal structure of a DinB lesion bypass DNA polymerase catalytic fragment reveals a classic polymerase catalytic domain. Mol Cell 8, 427-437.
