# Supplementary material for: Second-Shell Basic Residues Expand the Two-Metal-Ion Architecture of DNA and RNA Processing Enzymes
Source: Structure. 2018 Jan 2;26(1):40–50.e2. doi: 10.1016/j.str.2017.11.008 (PMC5758106; doi:10.1016/j.str.2017.11.008)
Supplement: Data S1. Sequence Alignments and Conservation of K1-like (in Blue) and K2-like (in Red) Residues for Different Classes of Two-Metal-Ion Enzymes, Related to Table 1 [file mmc3.zip]

Archive with 1 entries (1 files):
- K1K2_Structure_R3_DataFile1.docx
